# Supplementary material for: Effects of non-technical skill-based surgical education for trainees on herniorrhaphy outcomes
Source: PLoS One. 2023 Sep 19;18(9):e0291698. doi: 10.1371/journal.pone.0291698 (PMC10508599; doi:10.1371/journal.pone.0291698)
Supplement: S1 Dataset — (XLSX) [file pone.0291698.s001.xlsx]

## Sheet: minimum data
case	period	surgeon ID	experience	PGY	gender	age	BMI	Laterality	hernia type	recurrence hernia	giant hernia	procedure	operation time	comp_bleeding	comp_infection	comp_injury	comp_rec	comp_other	hospital stay
1	1	a1	1	3	1	83	21.6	L	L	0	0	mK	54	0	0	0	0	1	1
2	1	a2	1	≧5	1	84	22.2	R	M	0	0	mK	82	0	0	0	0	0	1
3	1	a1	2	3	1	57	24.4	R	L	0	0	P	98	0	0	0	0	0	1
4	1	a1	3	3	1	75	25.5	L	L	0	0	mK	92	0	0	0	0	0	1
5	1	a1	4	3	1	74	18.9	bi	M	0	0	mK	71	0	0	0	0	0	1
6	1	a1	4	3	1	74	18.9	bi	M	0	0	mK	71	0	0	0	0	0	1
7	1	a2	2	≧5	1	62	20.6	L	L	0	0	mK	52	0	0	0	0	0	1
8	1	a2	3	≧5	1	72	24.9	R	L	0	0	mK	100	0	0	0	0	0	1
9	1	a1	5	3	1	51	22.5	R	L	0	0	P	83	0	0	0	0	0	1
10	1	a3	2	≧5	1	54	25.1	L	L	0	0	mK	37	0	0	0	0	0	1
11	1	a2	4	≧5	1	72	22.4	L	L	0	0	P	78	0	0	0	0	0	1
12	1	a2	5	≧5	1	41	26.4	R	L	0	0	mK	74	0	0	0	0	0	1
13	1	a3	3	≧5	1	72	31.2	L	L	0	0	mK	55	0	0	0	0	0	10
14	1	a3	4	≧5	1	77	25.4	R	L	0	0	mK	93	0	0	0	0	0	1
15	1	a4	1	2	1	82	22.5	L	L	0	0	P	73	0	0	0	0	0	1
16	1	a5	1	2	1	88	26.1	R	L	0	0	mK	82	0	0	0	0	0	1
17	1	a4	2	2	1	67	25.7	R	L	0	0	P	90	0	0	0	0	0	1
18	1	a5	2	2	1	62	22.8	R	L	0	0	P	112	0	0	0	0	0	1
19	1	a4	3	3	1	63	20	L	L	0	0	mK	83	0	0	0	0	0	1
20	1	a4	4	3	1	78	27.1	L	L	0	0	mK	101	0	0	0	0	0	1
21	1	a5	3	3	1	68	25.9	L	M	0	0	mK	97	0	0	0	0	0	1
22	1	a5	4	3	1	52	17.3	R	L	0	0	mK	131	0	0	0	0	0	daysurgery
23	1	a4	5	3	1	73	25.2	L	L	0	0	P	85	0	0	0	0	0	1
24	1	a6	1	3	1	67	25.1	L	L	0	0	P	79	0	0	0	0	0	1
25	1	a7	1	3	1	83	23.1	L	L	0	0	mK	61	0	0	0	0	0	1
26	1	a5	5	3	1	68	26	L	L	0	0	P	78	0	0	0	0	0	daysurgery
27	1	a7	2	3	2	70	21.3	L	F	0	0	mK	51	0	0	0	0	0	daysurgery
28	1	a7	3	3	1	70	21.7	L	L	0	0	mK	51	0	0	0	0	0	daysurgery
29	1	a6	2	3	2	55	32.2	L	L	0	0	mK	86	0	0	0	0	0	1
30	1	a6	3	3	1	68	25	L	L	0	0	P	76	0	0	0	0	0	daysurgery
31	1	a7	4	3	1	61	24.3	R	L	0	0	mK	113	0	0	0	0	0	1
32	1	a6	4	3	1	67	21.1	R	L	0	0	mK	64	0	0	0	0	0	1
33	1	a7	5	3	2	83	21.4	R	L	0	0	mK	63	0	0	0	0	0	daysurgery
34	1	a6	5	3	1	75	20.3	R	L	0	0	P	71	0	0	0	0	0	daysurgery
35	1	a8	1	≧5	1	80	20.9	L	M	0	0	mK	51	0	0	0	0	0	17
36	1	a1	6	3	1	59	25.4	L	L	0	1	mK	107	0	0	0	0	0	1
37	1	a1	7	3	2	64	20.1	R	M	1	0	P	76	0	0	0	0	0	1
38	1	a1	9	3	1	58	21.1	R	L	0	0	mK	77	0	0	0	0	0	1
39	1	a1	9	3	1	81	21.8	R	L	0	0	mK	82	0	0	0	0	0	1
40	1	a1	10	3	1	85	20.9	bi	M	1	0	P	44	0	0	0	0	0	1
41	1	a1	10	3	1	85	20.9	bi	L	0	0	mK	45	0	0	0	0	0	1
42	1	a2	6	≧5	1	68	20	L	L	0	0	O	74	0	0	0	0	0	1
43	1	a2	7	≧5	1	67	20.7	R	L	0	0	P	71	0	0	0	0	0	1
44	1	a2	8	≧5	1	62	24	R	L	0	1	mK	89	0	0	0	0	0	1
45	1	a2	9	≧5	1	72	28.8	R	L	0	0	mK	142	1	0	0	0	0	4
46	1	a2	10	≧5	1	66	21.5	R	M	0	0	mK	43	0	0	0	0	0	1
47	1	a3	7	≧5	1	58	23.4	R	L	0	0	mK	72	0	0	0	0	0	daysurgery
48	1	a4	6	3	1	91	23.9	bi	L	0	0	mK	82	0	0	0	0	0	2
49	1	a4	6	3	1	91	23.9	bi	L	0	0	mK	81	0	0	0	0	0	2
50	1	a4	7	3	1	54	29.7	L	L	0	0	mK	61	0	0	0	0	0	daysurgery
51	1	a5	6	3	1	66	23	L	L	0	0	P	62	0	0	0	0	0	1
52	1	a4	8	3	1	35	20.4	R	L	0	0	P	65	0	0	0	0	0	daysurgery
53	1	a4	9	3	1	72	23.6	L	L	0	0	mK	59	0	0	0	0	0	1
54	1	a5	7	3	1	80	21.7	R	L	0	0	P	82	0	0	0	0	0	daysurgery
55	1	a5	8	3	1	66	19.7	R	L	0	0	mK	69	0	0	0	0	0	daysurgery
56	1	a7	6	3	1	62	26.5	L	M	0	0	mK	106	0	0	0	0	0	daysurgery
57	1	a4	10	3	1	82	21.8	R	L	0	0	mK	108	0	0	0	0	0	1
58	1	a6	6	3	1	73	25.1	R	L	0	0	mK	92	0	0	0	0	0	daysurgery
59	1	a6	7	3	1	67	22.8	R	M	0	0	mK	68	0	0	0	0	0	daysurgery
60	1	a6	8	3	1	73	23.3	bi	L	0	0	P	62	0	0	0	0	0	1
61	1	a6	8	3	1	73	23.3	bi	L	0	0	mK	62	0	0	0	0	0	1
62	1	a5	9	3	1	65	21.6	R	L	0	1	mK	113	0	0	0	0	0	1
63	1	a7	8	3	1	77	20.4	R	L	0	0	P	76	0	0	0	0	0	daysurgery
64	1	a5	10	3	1	78	23.9	L	L	0	0	mK	84	0	0	0	0	0	1
65	1	a6	9	3	1	67	23.6	R	L	0	0	mK	64	0	0	0	0	0	1
66	1	a7	9	3	1	81	27.7	L	L	0	0	mK	82	0	0	0	0	0	daysurgery
67	1	a6	10	3	1	64	19.7	R	M	0	0	mK	55	0	0	0	0	0	daysurgery
68	1	a7	10	3	1	47	27.8	L	L	0	0	mK	60	0	0	0	0	0	1
69	1	a1	11	3	1	86	21.5	R	L	0	0	P	74	0	0	0	0	0	1
70	1	a1	12	3	1	65	22.1	R	L	0	0	mK	106	0	0	0	0	0	1
71	1	a1	13	3	1	84	23.2	L	M	0	0	mK	43	0	0	0	0	0	1
72	1	a1	14	3	1	70	21.5	bi	L	0	0	P	56	0	0	0	0	0	1
73	1	a1	14	3	1	70	21.5	bi	L	0	0	P	56	0	0	0	0	0	1
74	1	a1	15	3	1	79	19.2	R	L	0	0	mK	99	0	0	0	0	0	1
75	1	a2	11	≧5	1	60	21.2	L	L	0	0	mK	53	0	0	0	0	0	1
76	1	a2	12	≧5	1	77	18.4	R	L	0	0	P	50	0	0	0	0	0	1
77	1	a2	13	≧5	1	67	27.6	L	L	0	0	mK	60	0	0	0	0	0	1
78	1	a2	14	≧5	1	62	24	R	L	0	0	mK	48	0	0	0	0	0	1
79	1	a2	15	≧5	2	73	20	R	L	0	0	mK	46	0	0	0	0	0	1
80	1	a4	11	3	1	77	21.6	L	L	0	0	mK	67	0	0	0	0	0	daysurgery
81	1	a4	12	3	1	83	23.6	R	L	0	1	mK	78	0	0	0	0	0	1
82	1	a4	13	3	1	66	21.8	L	L	0	0	mK	61	0	0	0	0	0	daysurgery
83	1	a5	12	3	1	85	23.7	L	L	0	1	mK	70	0	0	0	0	0	1
84	1	a4	14	3	1	60	19.7	R	M	0	0	mK	66	0	0	0	0	0	daysurgery
85	1	a6	11	3	1	67	25.3	L	L	0	0	mK	81	0	0	0	0	0	1
86	1	a7	11	3	1	62	21.6	R	L	0	0	P	65	0	0	0	0	0	daysurgery
87	1	a4	15	3	1	75	22.2	R	L	0	0	mK	77	0	0	0	0	0	daysurgery
88	1	a7	12	3	1	64	22.6	L	L	0	0	mK	63	0	0	0	0	0	daysurgery
89	1	a5	13	3	1	70	21.6	R	L	0	0	P	72	0	0	0	0	0	1
90	1	a6	12	3	1	83	23.3	bi	L	0	0	mK	68	0	0	0	0	0	1
91	1	a6	12	3	1	83	23.3	bi	L	0	0	mK	69	0	0	0	0	0	1
92	1	a7	13	3	1	75	21.8	R	L	0	0	P	63	0	0	0	0	0	daysurgery
93	1	a7	14	3	1	67	24.9	R	L	0	0	mK	112	0	0	0	0	0	1
94	1	a6	13	3	1	75	24.5	L	L	0	0	mK	80	0	0	0	0	0	1
95	1	a5	14	3	1	64	23.2	R	L	0	0	mK	88	0	0	0	0	0	daysurgery
96	1	a7	15	3	1	80	19.8	L	L	0	0	P	51	0	0	0	0	0	1
97	1	a5	15	3	2	66	19.7	L	L	0	0	P	70	0	0	0	0	0	daysurgery
98	1	a6	15	3	1	52	24.2	L	L	0	0	P	70	0	0	0	0	0	1
99	1	a1	16	3	1	78	25.4	R	L	0	0	mK	43	0	0	0	0	0	1
100	1	a1	17	3	1	55	24.5	L	L	0	0	P	63	0	0	0	0	0	1
101	1	a1	18	3	1	80	22.7	R	M	0	0	mK	119	0	0	0	0	0	1
102	1	a1	19	3	1	87	22.8	R	L	0	0	P	63	0	0	0	0	0	1
103	1	a1	20	3	1	61	18.3	L	L	0	1	mK	117	0	0	0	0	0	3
104	1	a2	16	≧5	1	78	20	bi	L	0	0	mK	67	0	0	0	0	0	1
105	1	a2	16	≧5	1	78	20	bi	M	0	0	mK	67	0	0	0	0	0	1
106	1	a2	17	≧5	1	74	19.5	R	L	0	1	mK	40	0	0	0	0	0	1
107	1	a2	18	≧5	2	74	19.4	R	L	0	0	mK	47	0	0	0	0	0	1
108	1	a2	19	≧5	1	75	25.5	L	L	0	0	P	60	0	0	0	0	0	1
109	1	a2	20	≧5	1	56	19.4	R	L	0	1	mK	52	0	0	0	0	0	1
110	1	a4	16	3	1	76	23.2	L	L	0	0	mK	74	0	0	0	0	0	daysurgery
111	1	a4	17	3	1	74	21.6	R	M	0	0	mK	45	0	0	0	0	0	1
112	1	a5	16	3	2	67	20.5	L	L	0	0	P	72	0	0	0	0	0	daysurgery
113	1	a7	16	3	1	72	24.8	L	L	0	0	P	52	0	0	0	0	0	1
114	1	a6	16	3	1	85	25.1	L	L	0	0	mK	58	0	0	0	0	0	daysurgery
115	1	a5	17	3	1	80	21.9	R	L	0	0	mK	56	0	0	0	0	0	4
116	1	a4	18	3	1	86	22.9	R	M	0	0	mK	72	0	0	0	0	0	1
117	1	a7	17	3	1	75	22.1	L	L	0	0	mK	68	0	0	0	0	0	1
118	1	a5	18	3	1	39	23.2	bi	L	0	1	mK	86	0	0	0	0	0	1
119	1	a5	18	3	1	39	23.2	bi	L	0	1	mK	86	0	0	0	0	0	1
120	1	a4	19	3	1	75	26.5	R	L	0	0	P	94	0	0	0	0	0	1
121	1	a4	20	3	1	79	22.3	L	L	0	1	P	106	0	0	0	0	0	1
122	1	a6	17	3	1	35	23.5	R	L	0	0	P	64	0	0	0	0	0	daysurgery
123	1	a5	19	3	1	70	17.2	R	L	0	0	mK	61	0	0	0	0	0	daysurgery
124	1	a7	18	3	1	62	26.2	R	M	0	0	mK	59	0	0	0	0	0	daysurgery
125	1	a5	20	3	2	71	18.7	R	L	0	0	mK	92	0	0	0	0	0	1
126	1	a6	18	3	1	61	25.2	R	L	0	0	P	91	0	0	0	0	0	daysurgery
127	1	a7	19	3	2	75	17.2	L	L	0	0	mK	46	0	0	0	0	0	daysurgery
128	1	a6	19	3	1	65	23.7	bi	M	0	1	mK	82	0	0	0	0	1	2
129	1	a6	19	3	1	65	23.7	bi	M	0	1	mK	81	0	0	0	0	1	2
130	1	a6	20	3	1	67	25.7	R	L	0	0	mK	100	0	0	0	0	0	daysurgery
131	1	a7	20	3	2	60	19.3	R	F	0	0	mK	65	0	0	0	0	0	daysurgery
132	1	a1	21	3	1	73	22.9	R	L	0	1	mK	149	0	0	0	0	0	1
133	1	a1	22	3	2	77	21.7	L	L	0	0	mK	48	0	0	0	0	1	3
134	1	a1	23	3	1	67	25.8	L	L	0	0	P	68	0	0	0	0	0	1
135	1	a1	24	3	1	59	21.3	R	L	0	0	mK	110	0	0	0	0	0	1
136	1	a1	25	3	1	73	25.6	bi	M	0	0	mK	90	0	0	1	0	0	7
137	1	a1	25	3	1	73	25.6	bi	M	0	0	mK	90	0	0	1	0	0	7
138	1	a2	21	≧5	1	68	17.8	R	L	0	0	P	78	0	0	0	0	0	1
139	1	a2	22	≧5	1	66	18.1	R	L	0	0	mK	46	0	0	0	0	0	1
140	1	a2	23	≧5	1	87	23.7	L	L	0	0	mK	53	0	0	0	0	0	1
141	1	a2	24	≧5	1	82	25.5	L	L	0	0	mK	60	0	0	0	0	0	1
142	1	a2	25	≧5	1	70	25.1	L	L	0	0	mK	74	0	0	0	0	0	1
143	1	a4	21	3	1	49	26	L	M	0	0	mK	81	0	0	0	0	0	daysurgery
144	1	a4	23	3	1	77	21.8	bi	M	0	0	mK	60	0	0	0	0	0	1
145	1	a4	23	3	1	77	21.8	bi	M	0	0	P	60	0	0	0	0	0	1
146	1	a4	24	3	1	54	22.1	L	L	0	0	mK	57	0	0	0	0	0	daysurgery
147	1	a5	21	3	1	77	22.5	L	F	0	0	mK	77	0	0	0	0	0	daysurgery
148	1	a5	23	3	1	68	31.4	L	M	0	0	mK	140	0	0	0	0	0	2
149	1	a5	23	3	1	64	17.9	R	L	0	0	P	56	0	0	0	0	0	daysurgery
150	1	a5	24	3	1	65	21.2	R	L	0	0	mK	63	0	0	0	0	0	daysurgery
151	1	a6	21	3	1	73	25.6	L	L	0	0	P	58	0	0	0	0	0	daysurgery
152	1	a4	25	3	1	83	16.6	L	M	0	1	mK	46	0	0	0	0	0	1
153	1	a7	21	3	1	81	21.7	bi	M	0	0	mK	58	0	0	0	0	0	1
154	1	a7	21	3	1	81	21.7	bi	M	0	1	mK	58	0	0	0	0	0	1
155	1	a6	22	3	1	67	22.3	R	L	0	0	P	65	0	0	0	0	0	daysurgery
156	1	a6	23	3	1	78	27.3	L	L	0	0	mK	69	0	0	0	0	0	daysurgery
157	1	a7	23	3	1	47	24.1	L	L	0	0	mK	45	0	0	0	0	0	daysurgery
158	1	a6	24	3	1	71	19.2	L	L	0	0	mK	114	0	0	0	0	0	daysurgery
159	1	a6	25	3	1	77	22.1	L	L	0	0	P	51	0	0	0	0	0	1
160	1	a7	24	3	2	72	29.9	R	M	0	0	mK	51	0	0	0	0	1	2
161	1	a1	26	3	1	83	21.5	L	L	0	0	P	85	0	0	0	0	0	1
162	1	a1	27	3	1	69	26.1	L	L	0	0	mK	69	0	0	0	0	0	8
163	1	a1	28	3	1	76	19.9	L	L	0	0	mK	91	0	0	0	0	0	1
164	1	a1	29	3	1	71	21.2	R	L	0	1	P	71	0	0	0	0	0	1
165	1	a1	30	3	1	81	17.8	L	L	0	0	mK	47	0	0	0	0	0	1
166	1	a2	26	≧5	1	62	31.1	L	L	0	1	mK	111	0	0	0	0	0	1
167	1	a2	27	≧5	1	61	24.6	R	L	0	0	mK	70	0	0	0	0	1	2
168	1	a2	28	≧5	1	41	23.4	L	L	0	0	mK	40	0	0	0	0	0	1
169	1	a2	29	≧5	1	76	21.5	bi	M	1	0	P	75	0	0	0	0	0	1
170	1	a2	29	≧5	1	76	21.5	bi	L	0	1	P	74	0	0	0	0	0	1
171	1	a2	30	≧5	1	63	25.7	L	L	0	0	mK	96	0	0	0	0	0	1
172	1	a4	26	3	1	72	27.7	R	L	0	0	mK	85	0	0	0	0	0	daysurgery
173	1	a5	26	3	1	76	20.4	L	L	0	1	mK	73	0	0	0	0	0	1
174	1	a5	26	3	1	56	23.7	R	M	0	0	mK	68	0	0	0	0	0	daysurgery
175	1	a5	27	3	1	81	18.9	R	L	0	0	P	51	0	0	0	0	0	daysurgery
176	1	a4	27	3	1	68	22.6	R	L	0	0	P	68	0	0	0	0	0	daysurgery
177	1	a4	28	3	1	79	18.9	R	L	0	0	mK	46	0	0	0	0	0	daysurgery
178	1	a5	28	3	1	71	20.6	L	L	0	0	mK	55	0	0	0	0	0	daysurgery
179	1	a4	29	3	1	77	29.6	L	L	0	0	mK	106	0	0	0	0	0	1
180	1	a6	26	3	1	66	21.7	R	L	0	0	P	50	0	0	0	0	0	daysurgery
181	1	a6	27	3	1	78	18.5	L	M	0	0	mK	43	0	0	0	0	0	daysurgery
182	1	a4	30	3	1	78	26.5	R	L	0	0	P	88	0	0	0	0	0	1
183	1	a6	28	3	1	60	23.1	R	M	0	0	mK	59	0	0	0	0	0	1
184	1	a5	29	3	2	84	17.3	R	L	0	0	P	44	0	0	0	0	0	1
185	1	a6	29	3	1	76	21.9	L	F	0	0	mK	61	0	0	0	0	0	1
186	1	a5	30	3	1	52	21.6	R	M	0	0	mK	52	0	0	0	0	0	daysurgery
187	1	a6	30	3	1	80	26.1	R	L	0	0	P	52	0	0	0	0	0	daysurgery
188	1	a7	26	3	1	48	21.5	R	L	0	0	mK	45	0	0	0	0	0	daysurgery
189	1	a7	27	3	1	88	19.3	L	L	0	0	mK	34	0	0	0	0	0	daysurgery
190	1	a7	28	3	1	66	21.8	L	L	0	0	mK	52	0	0	0	0	0	1
191	1	a7	29	3	1	73	19.1	R	L	0	0	mK	124	0	0	0	0	0	1
192	1	a7	30	3	1	59	24.8	L	L	0	0	mK	71	0	0	0	0	0	daysurgery
193	1	a9	35	≧5	1	82	23.3	L	L	0	0	mK	52	0	0	0	0	0	1
194	1	a1	31	3	1	49	20.6	L	L	0	0	mK	54	0	0	0	0	0	1
195	1	a1	32	3	1	56	20.7	R	L	0	0	mK	53	0	0	0	0	0	1
196	1	a1	33	3	1	65	20	R	L	0	0	mK	41	0	0	0	0	0	1
197	1	a2	31	≧5	1	81	23	L	L	0	0	mK	56	0	0	0	0	0	1
198	1	a1	34	3	1	80	21.1	bi	M	1	0	P	71	0	0	0	0	0	1
199	1	a1	34	3	1	80	21.1	bi	L	0	0	mK	71	0	0	0	0	0	1
200	1	a1	35	3	1	75	24.5	L	L	0	0	P	81	0	0	0	0	0	1
201	1	a2	32	≧5	1	78	26.6	R	L	0	0	P	59	0	0	0	0	0	1
202	1	a2	33	≧5	1	66	22.5	R	L	0	0	mK	65	0	0	0	0	0	1
203	1	a2	34	≧5	2	41	21.4	R	L	0	0	P	64	0	0	0	0	0	1
204	1	a2	35	≧5	1	56	25.4	R	L	0	0	mK	69	0	0	0	0	0	daysurgery
205	1	a4	31	3	1	58	26.8	L	L	0	0	mK	103	0	0	0	0	0	daysurgery
206	1	a4	32	3	1	79	32.7	L	L	0	0	mK	62	0	0	0	0	0	daysurgery
207	1	a4	33	3	1	45	24.3	R	L	0	0	P	55	0	0	0	0	0	daysurgery
208	1	a4	34	3	1	69	22.9	L	M	0	0	mK	53	0	0	0	0	0	daysurgery
209	1	a5	31	3	1	69	24.5	L	L	0	0	P	65	0	0	0	0	0	daysurgery
210	1	a5	32	3	1	68	23.9	L	L	0	0	mK	74	0	0	0	0	0	daysurgery
211	1	a5	33	3	1	84	21.9	R	L	0	1	mK	53	0	0	0	0	0	2
212	1	a5	34	3	1	79	21	R	L	0	0	P	54	0	0	0	0	0	daysurgery
213	1	a5	35	3	1	68	24	L	L	0	0	P	55	0	0	0	0	0	daysurgery
214	1	a6	31	3	1	47	22.7	R	L	0	0	P	64	0	0	0	0	0	daysurgery
215	1	a6	32	3	1	72	22.9	L	L	0	0	P	75	0	0	0	0	0	daysurgery
216	1	a6	33	3	1	65	25.2	R	L	0	0	P	63	0	0	0	0	0	1
217	1	a6	34	3	1	76	24.5	L	L	1	0	P	151	0	0	0	0	0	1
218	1	a6	35	3	1	76	26.8	L	L	0	0	P	67	0	0	0	0	0	daysurgery
219	1	a7	31	3	1	67	23.6	L	L	0	0	P	56	0	0	0	0	0	daysurgery
220	1	a7	32	3	1	61	26	R	L	0	0	mK	43	0	0	0	0	0	daysurgery
221	1	a7	33	3	1	67	23.4	L	L	0	0	P	52	0	0	0	0	0	1
222	1	a7	34	3	1	81	23.6	L	L	0	0	P	48	0	0	0	0	0	1
223	1	a7	35	3	1	71	25.7	L	L	0	1	mK	100	0	0	0	0	0	1
224	1	a9	36	≧5	1	65	20.9	bi	L	0	0	mK	50	0	0	0	0	0	1
225	1	a9	36	≧5	1	65	20.9	bi	M	0	0	P	51	0	0	0	0	0	1
226	1	a9	37	≧5	1	83	26.1	L	L	0	0	mK	48	0	0	0	0	0	1
227	1	a9	38	≧5	1	55	26.1	R	L	0	0	mK	34	0	0	0	0	0	1
228	1	a9	39	≧5	1	57	23.2	L	M	0	0	mK	68	0	0	0	0	0	1
229	1	a9	40	≧5	1	68	25.9	R	L	0	1	mK	104	0	0	0	0	0	1
230	1	a1	36	3	1	62	19.1	L	L	0	0	mK	85	0	0	0	0	0	7
231	1	a1	37	3	1	77	24.3	R	L	0	0	mK	59	0	0	0	0	0	1
232	1	a1	38	3	1	59	21.3	R	M	1	0	O	108	0	0	0	0	0	1
233	1	a1	39	3	1	59	22.2	L	L	0	0	mK	52	0	0	0	0	0	1
234	1	a1	40	3	2	91	19.7	R	F	0	0	mK	46	0	0	0	0	0	1
235	1	a2	36	≧5	1	63	25.7	R	L	0	1	mK	62	0	0	0	0	0	4
236	1	a2	37	≧5	2	82	20.2	L	L	0	0	P	65	0	0	0	0	0	1
237	1	a2	38	≧5	1	74	20	L	L	0	0	mK	42	0	0	0	0	0	1
238	1	a2	39	≧5	1	65	23.8	R	L	0	1	mK	73	0	0	0	0	0	1
239	1	a2	40	≧5	1	72	20.7	bi	L	0	0	mK	51	0	0	0	0	0	1
240	1	a2	40	≧5	1	72	20.7	bi	L	0	0	mK	51	0	0	0	0	0	1
241	1	a4	36	3	1	65	19.4	L	L	0	0	mK	80	0	0	0	0	0	1
242	1	a4	36	3	1	64	20.3	L	M	0	0	mK	39	0	0	0	0	0	daysurgery
243	1	a4	37	3	1	74	23.4	R	L	0	0	mK	44	0	0	0	0	0	daysurgery
244	1	a4	38	3	1	75	23.2	R	L	0	0	P	46	0	0	0	0	0	1
245	1	a4	39	3	1	70	23.8	L	L	0	0	mK	98	0	0	0	0	0	daysurgery
246	1	a4	40	3	1	58	27.5	L	L	0	0	mK	98	0	0	0	0	0	daysurgery
247	1	a5	36	3	1	51	22.1	bi	L	0	0	mK	57	0	0	0	0	0	1
248	1	a5	36	3	1	51	22.1	bi	L	0	1	mK	58	0	0	0	0	0	1
249	1	a5	37	3	1	63	25.9	R	L	0	0	mK	57	0	0	0	0	0	daysurgery
250	1	a5	38	3	1	63	25	L	L	0	0	P	53	0	0	0	0	0	daysurgery
251	1	a5	39	3	1	56	19.5	R	L	0	0	P	43	0	0	0	0	0	daysurgery
252	1	a5	40	3	1	81	24	bi	L	0	0	mK	123	0	0	0	0	1	3
253	1	a5	40	3	1	81	24	bi	M	0	0	mK	123	0	0	0	0	1	3
254	1	a6	36	3	1	77	24	L	M	0	0	mK	104	0	0	0	0	0	1
255	1	a6	37	3	1	70	22	L	L	0	0	P	57	0	0	0	0	0	daysurgery
256	1	a6	38	3	1	40	27.2	R	L	0	0	P	58	0	0	0	0	0	daysurgery
257	1	a6	40	3	1	41	21.9	R	L	0	1	mK	139	0	0	0	0	0	1
258	1	a7	36	3	1	81	25.8	R	L	0	0	P	54	0	0	0	0	0	1
259	1	a7	37	3	2	34	18.4	R	L	0	0	P	51	0	0	0	0	0	1
260	1	a7	38	3	1	52	27.5	L	L	0	0	mK	41	0	0	0	0	0	1
261	1	a7	39	3	1	53	22.2	L	L	1	0	P	65	0	0	0	0	0	1
262	1	a7	40	3	1	70	26.4	L	L	0	0	mK	30	0	0	0	0	0	3
263	1	a8	44	4	1	71	26.4	L	L	0	0	mK	56	0	0	0	0	0	1
264	1	a8	45	4	2	69	21.5	bi	L	0	0	mK	45	0	0	0	0	0	1
265	1	a8	45	4	2	69	21.5	bi	L	0	0	mK	46	0	0	0	0	0	1
266	1	a1	41	3	1	81	19.9	L	L	0	0	mK	61	0	0	0	0	0	1
267	1	a1	42	3	2	39	29.8	L	L	0	0	P	50	0	0	0	0	0	1
268	1	a1	43	3	1	68	21.9	L	L	0	0	mK	58	0	0	0	0	0	1
269	1	a1	44	3	1	63	23.2	R	M	0	0	mK	61	0	0	0	0	0	daysurgery
270	1	a1	45	3	1	75	22.9	R	M	0	1	P	81	0	0	0	0	0	1
271	1	a9	41	≧5	1	76	23.7	L	L	0	0	mK	46	0	0	0	0	0	1
272	1	a9	42	≧5	1	72	21.3	R	L	0	0	P	95	0	0	0	0	0	1
273	1	a2	41	≧5	1	67	25.4	R	L	0	0	mK	91	0	0	0	0	0	1
274	1	a2	42	≧5	1	66	27.5	R	L	0	0	mK	90	0	0	0	0	0	1
275	1	a2	43	≧5	1	68	22.5	L	M	0	0	mK	36	0	0	0	0	0	daysurgery
276	1	a2	44	≧5	1	73	22.8	L	L	0	0	mK	45	0	0	0	0	0	1
277	1	a2	45	≧5	1	59	25.6	L	L	0	1	P	163	1	0	0	0	0	3
278	1	a9	43	≧5	1	40	21	R	L	0	0	mK	47	0	0	0	0	0	daysurgery
279	1	a9	44	≧5	1	85	23.8	R	L	0	0	mK	51	0	0	0	0	0	1
280	1	a4	41	3	1	51	23.4	R	L	0	1	mK	78	0	0	0	0	0	1
281	1	a4	42	3	1	63	22.8	R	L	0	0	P	55	0	0	0	0	0	daysurgery
282	1	a4	43	3	1	56	27.4	R	L	0	0	mK	47	0	0	0	0	0	daysurgery
283	1	a5	41	3	1	78	20.7	L	L	0	0	mK	66	0	0	0	0	0	daysurgery
284	1	a5	42	3	1	77	23.2	L	L	0	0	mK	47	0	0	0	0	0	daysurgery
285	1	a5	43	3	1	68	22.7	L	L	0	0	P	77	0	0	0	0	0	1
286	1	a5	44	3	1	81	18.5	R	L	0	0	mK	46	0	0	0	0	0	daysurgery
287	1	a5	45	3	1	57	25.4	R	L	0	0	P	60	0	0	0	0	0	daysurgery
288	1	a6	41	3	1	73	16	L	L	0	0	P	45	0	0	0	0	0	daysurgery
289	1	a6	42	3	1	73	22.6	R	L	0	0	P	46	0	0	0	0	0	daysurgery
290	1	a6	43	3	1	55	27.9	R	L	0	0	P	59	0	0	0	0	0	1
291	1	a4	44	3	1	81	22	L	L	0	0	P	59	0	0	0	0	0	1
292	1	a6	44	3	1	66	19.6	R	L	0	0	mK	72	0	0	0	0	0	1
293	1	a4	45	3	1	73	19.1	R	L	0	0	P	66	0	0	0	0	0	daysurgery
294	1	a7	41	3	1	68	21.4	R	L	0	0	mK	44	0	0	0	0	1	10
295	1	a8	46	4	1	54	27.8	L	L	0	1	mK	125	0	0	0	0	0	1
296	1	a8	47	4	1	79	22.2	R	L	0	0	mK	63	0	0	0	0	0	1
297	1	a10	47	4	1	73	22.1	L	L	0	0	mK	55	0	0	0	0	0	1
298	1	a10	48	4	1	68	21.7	L	L	0	0	P	90	0	0	0	0	0	1
299	1	a8	48	4	1	76	28.4	R	L	0	0	mK	36	0	0	0	0	0	1
300	1	a10	49	4	2	69	17.1	L	F	0	0	mK	45	0	0	0	0	0	1
301	1	a10	50	4	1	67	25	R	L	0	0	mK	41	0	0	0	0	0	1
302	1	a8	49	4	1	74	18.9	L	M	0	0	mK	37	0	0	0	0	0	1
303	1	a11	48	≧5	1	73	25.3	R	L	0	0	P	77	0	0	0	0	0	1
304	1	a8	50	4	1	62	22.4	R	L	0	1	mK	67	0	0	0	0	0	1
305	1	a11	49	≧5	1	61	23.4	L	M	0	0	mK	55	0	0	0	0	0	daysurgery
306	1	a11	50	≧5	1	67	22.9	R	L	0	0	mK	52	0	0	0	0	0	daysurgery
307	1	a1	46	3	1	74	21.4	L	L	0	0	mK	69	0	0	0	0	0	daysurgery
308	1	a1	47	3	1	61	28.9	L	L	0	0	mK	45	0	0	0	0	0	1
309	1	a1	48	3	1	81	23.5	L	L	0	0	mK	81	0	0	0	0	0	1
310	1	a1	49	3	1	51	21.7	R	L	0	0	P	45	0	0	0	0	0	daysurgery
311	1	a1	50	3	1	73	26.4	L	M	0	0	mK	75	0	0	0	0	0	1
312	1	a12	47	≧5	2	82	26.5	L	L	0	0	mK	26	0	0	0	0	0	1
313	1	a2	46	≧5	1	79	24.8	L	L	0	0	mK	38	0	0	0	0	0	1
314	1	a2	47	≧5	1	79	17.8	bi	M	1	0	P	102	0	0	0	0	0	4
315	1	a2	47	≧5	1	79	17.8	bi	M	1	0	P	101	0	0	0	0	0	4
316	1	a2	48	≧5	1	67	24.2	R	L	0	0	P	82	0	0	0	0	0	1
317	1	a2	49	≧5	1	82	23.8	R	L	0	1	P	56	0	0	0	0	0	1
318	1	a2	50	≧5	1	63	26.5	R	L	0	0	P	116	0	0	0	0	0	1
319	1	a5	46	3	1	71	28.8	R	L	0	0	mK	59	0	0	0	0	0	daysurgery
320	1	a5	47	3	2	50	19.9	R	L	0	0	P	69	0	0	0	0	0	1
321	1	a5	48	3	1	75	21.8	R	M	0	0	mK	67	0	0	0	0	0	1
322	1	a5	50	3	2	88	19.3	R	L	0	0	mK	57	0	0	0	0	0	1
323	1	a5	50	3	1	64	26	L	M	0	0	mK	52	0	0	0	0	0	daysurgery
324	1	a6	46	3	1	76	24.8	L	L	0	0	P	115	0	0	0	0	0	1
325	1	a4	46	3	1	83	24.4	bi	L	0	0	P	105	0	0	0	0	0	1
326	1	a4	46	3	1	83	24.4	bi	L	0	0	P	106	0	0	0	0	0	1
327	1	a4	47	3	1	81	22.4	L	L	0	0	mK	36	0	0	0	0	0	1
328	1	a4	48	3	1	69	24.7	R	L	0	1	mK	67	0	0	0	0	0	1
329	1	a4	49	3	1	69	25	L	L	0	0	P	79	0	0	0	0	0	1
330	1	a4	50	3	1	60	24.8	R	M	0	0	mK	41	0	0	0	0	0	1
331	1	a13	51	4	1	51	24.2	L	L	0	1	mK	78	0	0	0	0	0	1
332	1	a13	53	4	1	43	19.1	R	L	0	0	mK	30	0	0	0	0	0	1
333	1	a13	55	4	1	79	24.8	L	M	0	1	mK	35	0	0	0	1	0	2
334	1	a10	51	4	1	63	26.8	R	L	0	0	mK	58	0	0	0	0	0	1
335	1	a8	51	4	1	80	20.9	R	L	0	1	mK	99	0	0	0	0	0	1
336	1	a10	52	4	1	62	18.5	L	L	0	0	mK	92	0	0	0	0	0	1
337	1	a8	52	4	1	43	21.7	R	L	0	0	mK	52	0	0	0	0	0	1
338	1	a8	53	4	1	62	20.7	R	L	0	0	mK	57	0	0	0	0	0	daysurgery
339	1	a8	54	4	1	35	26.2	R	L	0	0	mK	84	0	0	0	0	0	1
340	1	a8	55	4	1	65	25.5	L	L	0	0	mK	74	0	0	0	0	0	daysurgery
341	1	a10	53	4	1	65	24.8	R	L	1	0	P	57	0	0	0	0	0	1
342	1	a10	54	4	1	81	18.7	L	L	0	0	P	66	0	0	0	0	0	1
343	1	a10	55	4	1	66	27	L	L	0	0	mK	48	0	0	0	0	0	1
344	1	a1	51	3	1	61	23.1	L	L	0	0	mK	65	0	0	0	0	0	1
345	1	a1	52	3	1	62	20.6	R	L	0	0	P	56	0	0	0	0	0	daysurgery
346	1	a1	53	3	1	63	25.9	R	L	0	1	mK	107	0	0	0	0	0	1
347	1	a1	54	3	1	59	23.8	R	L	0	0	mK	86	0	0	0	0	0	1
348	1	a1	55	3	1	67	27	bi	M	0	0	mK	52	0	0	0	0	0	1
349	1	a1	55	3	1	67	27	bi	M	0	0	mK	52	0	0	0	0	0	1
350	1	a2	51	≧5	1	71	24.6	R	L	0	0	P	57	0	0	0	0	0	1
351	1	a2	52	≧5	2	54	22.9	L	L	0	0	P	52	0	0	0	0	0	daysurgery
352	1	a2	53	≧5	1	63	17.3	L	L	0	0	P	55	0	0	0	0	0	daysurgery
353	1	a2	54	≧5	1	50	22.2	L	L	0	0	mK	68	0	0	0	0	0	daysurgery
354	1	a2	55	≧5	1	52	19.6	R	L	0	0	mK	68	0	0	0	0	0	daysurgery
355	1	a11	51	≧5	1	80	31.2	R	L	0	0	P	58	0	0	0	0	0	1
356	1	a5	51	3	1	86	21.4	L	M	0	0	mK	38	0	0	0	0	0	1
357	1	a5	53	3	1	70	26.9	R	L	0	0	mK	49	0	0	0	0	0	1
358	1	a5	53	3	1	63	30.4	L	L	0	0	mK	56	0	0	0	0	0	daysurgery
359	1	a5	54	3	1	68	23.1	R	L	1	0	P	127	0	0	0	0	0	1
360	1	a5	55	3	2	63	27	R	F	0	0	mK	101	0	0	0	0	0	daysurgery
361	1	a4	51	3	1	66	27.1	L	L	0	0	mK	60	0	0	0	0	0	1
362	1	a4	52	3	1	52	29.1	L	L	0	1	P	92	0	0	0	0	1	5
363	1	a4	53	3	1	78	21	bi	L	0	0	P	67	0	0	0	0	0	1
364	1	a4	53	3	1	78	21	bi	O	0	0	mK	67	0	0	0	0	0	1
365	1	a14	56	≧5	1	69	25.1	L	L	0	0	P	61	0	0	0	0	0	1
366	1	a14	59	≧5	1	63	23.6	R	L	0	0	P	54	0	0	0	0	0	1
367	1	a13	56	4	1	79	24.8	L	M	0	0	mK	79	0	0	0	0	0	1
368	1	a13	57	4	1	76	24.5	R	L	0	0	mK	38	0	0	0	0	0	1
369	1	a13	58	4	1	56	25.4	L	L	0	1	mK	56	0	0	0	0	0	1
370	1	a13	59	4	1	75	23.4	L	M	0	1	mK	44	0	0	0	0	0	1
371	1	a14	60	≧5	1	67	25.5	L	L	0	0	P	54	0	0	0	0	0	1
372	1	a13	60	4	1	86	26.3	R	L	0	0	P	48	0	0	0	0	0	1
373	1	a8	56	4	1	74	27.6	R	L	0	0	P	76	0	0	0	0	0	1
374	1	a8	57	4	1	61	19.5	L	M	0	0	mK	61	0	0	0	0	0	daysurgery
375	1	a8	58	4	1	42	24.2	R	L	0	0	mK	61	0	0	0	0	0	daysurgery
376	1	a8	59	4	1	64	25.5	R	L	0	0	mK	44	0	0	0	0	0	daysurgery
377	1	a8	60	4	1	75	20	R	M	0	0	mK	48	0	0	0	0	0	daysurgery
378	1	a10	56	4	1	64	23.1	L	L	0	0	mK	55	0	0	0	0	0	1
379	1	a10	57	4	1	85	24.5	bi	L	0	1	mK	101	0	0	0	0	0	6
380	1	a10	57	4	1	85	24.5	bi	M	0	1	mK	100	0	0	0	0	0	6
381	1	a10	58	4	1	80	24.6	R	L	0	1	mK	76	0	0	0	0	0	8
382	1	a1	56	3	2	76	19.1	L	F	0	0	mK	32	0	0	0	0	0	1
383	1	a1	58	3	1	84	29.5	R	M	0	0	mK	105	0	0	0	0	0	1
384	1	a1	59	3	1	82	26.9	bi	L	0	0	mK	38	0	0	0	0	0	1
385	1	a1	59	3	1	82	26.9	bi	M	0	0	mK	38	0	0	0	0	0	1
386	1	a1	60	3	2	71	29.9	L	O	0	0	mK	108	0	0	0	0	0	1
387	1	a10	59	4	1	64	22	R	L	0	0	mK	42	0	0	0	0	0	daysurgery
388	1	a10	60	4	1	62	21.6	L	M	0	0	mK	43	0	0	0	0	0	daysurgery
389	1	a2	56	≧5	1	76	18.1	L	L	0	1	P	87	0	0	0	0	1	5
390	1	a2	57	≧5	1	72	21.8	L	L	0	0	P	70	0	0	0	0	0	daysurgery
391	1	a2	58	≧5	1	61	21.6	bi	M	0	0	mK/P	78	0	0	0	0	0	1
392	1	a2	58	≧5	1	61	21.6	bi	M	1	0	mK/P	78	0	0	0	0	0	1
393	1	a2	59	≧5	1	74	25.1	R	L	0	0	P	59	0	0	0	0	0	daysurgery
394	1	a2	60	≧5	1	51	25.5	R	M	1	0	P	99	0	0	0	0	0	1
395	1	a5	56	3	1	81	18.2	R	L	0	0	mK	55	0	0	0	0	0	1
396	1	a5	57	3	1	82	23.9	R	L	0	1	P	104	0	0	0	0	0	1
397	1	a5	58	3	1	67	19.8	R	L	0	0	mK	52	0	0	0	0	0	1
398	1	a5	59	3	1	82	19.1	L	L	0	0	mK	57	0	0	0	0	0	1
399	1	a13	61	4	1	88	28.6	R	M	0	0	mK	33	0	0	0	0	0	1
400	1	a13	62	4	1	69	19.1	R	M	0	0	mK	36	0	0	0	0	0	1
401	1	a14	61	≧5	1	71	21.9	R	L	0	0	P	55	0	0	0	0	0	daysurgery
402	1	a14	62	≧5	1	80	26.2	R	L	1	0	P	114	0	0	0	0	0	1
403	1	a8	61	4	1	61	24.2	R	L	0	0	P	55	0	0	0	0	0	daysurgery
404	1	a13	63	4	1	65	23.4	R	L	0	0	P	40	0	0	0	0	0	1
405	1	a13	64	4	1	61	25.7	R	L	1	0	O	112	0	0	0	0	0	1
406	1	a8	62	4	2	83	27.8	R	L	0	0	mK	35	0	0	0	0	0	6
407	1	a8	63	4	1	81	19.4	L	L	1	0	P	79	0	0	0	0	0	1
408	1	a8	64	4	1	42	20.8	L	L	0	0	mK	75	0	0	0	0	0	daysurgery
409	1	a8	65	4	1	27	30.4	R	L	0	0	mK	84	0	0	0	0	0	daysurgery
410	1	a1	61	3	2	78	18.8	bi	F	0	0	mK	42	0	0	0	0	0	daysurgery
411	1	a1	61	3	2	78	18.8	bi	F	0	0	mK	41	0	0	0	0	0	daysurgery
412	1	a1	62	3	1	85	24.7	R	L	0	0	mK	67	0	0	0	0	0	1
413	1	a1	63	3	1	40	20.4	R	L	0	0	mK	47	0	0	0	0	0	daysurgery
414	1	a1	64	3	1	71	26.3	R	L	0	0	P	51	0	0	0	0	1	1
415	1	a1	65	3	1	66	21.9	R	L	0	0	mK	48	0	0	0	0	0	daysurgery
416	1	a10	61	4	1	78	22.5	R	L	0	0	mK	41	0	0	0	0	0	1
417	1	a14	63	≧5	1	67	21.9	L	L	0	0	P	46	0	0	0	0	0	daysurgery
418	1	a10	63	≧5	1	79	20.4	R	L	0	0	mK	68	0	0	0	0	0	daysurgery
419	1	a10	64	≧5	1	73	19.5	R	L	0	0	P	53	0	0	0	0	0	daysurgery
420	1	a10	65	≧5	1	63	23.4	L	L	0	0	mK	62	0	0	0	0	0	daysurgery
421	1	a2	61	≧5	1	60	28.9	L	L	0	1	mK	121	0	0	0	0	0	1
422	1	a2	62	≧5	1	81	24.2	L	L	0	0	P	54	0	0	0	0	0	1
423	1	a2	63	≧5	1	59	19.4	R	L	0	0	P	72	0	0	0	0	0	1
424	1	a5	61	3	1	65	23.8	L	L	0	0	mK	37	0	0	0	0	0	1
425	1	a5	62	3	2	65	24	L	L	0	0	P	54	0	0	0	0	0	1
426	1	a5	63	3	1	71	21.5	L	L	0	0	P	75	0	0	0	0	0	1
427	1	a5	64	3	1	46	25.4	L	L	0	0	mK	71	0	0	0	0	0	1
428	1	a5	65	3	1	74	24.1	L	L	0	1	P	89	0	0	0	0	0	1
429	1	a2	65	≧5	1	54	38.2	R	L	0	0	P	126	0	0	0	0	0	1
430	1	a8	66	4	1	40	25.9	R	L	0	0	mK	55	0	0	0	0	0	1
431	1	a13	66	4	1	72	22.5	R	M	0	0	mK	54	0	0	0	0	0	1
432	1	a13	67	4	1	46	22.2	L	L	0	0	mK	33	0	0	0	0	0	daysurgery
433	1	a13	68	4	1	68	25.5	bi	L	0	0	mK	39	0	0	0	0	0	daysurgery
434	1	a13	68	4	1	68	25.5	bi	O	0	0	mK	39	0	0	0	0	0	daysurgery
435	1	a13	69	4	1	73	26.5	bi	L	0	1	mK	82	0	0	0	0	1	2
436	1	a13	69	4	1	73	26.5	bi	L	0	1	mK	83	0	0	0	0	1	2
437	1	a13	70	4	1	78	24.2	L	M	0	0	mK	59	0	0	0	0	0	1
438	1	a8	67	4	1	78	22.4	R	M	0	0	P	159	0	0	0	0	0	1
439	1	a1	66	3	1	68	27.2	R	L	0	0	mK	67	0	0	0	0	0	1
440	1	a8	68	4	1	62	19.5	R	M	0	0	mK	59	0	0	0	0	0	daysurgery
441	1	a1	67	3	1	63	26.3	R	L	0	0	mK	76	0	0	0	0	0	daysurgery
442	1	a1	68	3	1	60	25.4	L	L	0	0	mK	52	0	0	0	0	0	daysurgery
443	1	a1	69	4	1	60	27.3	bi	M	0	0	mK	44	0	0	0	0	0	1
444	1	a1	69	4	1	60	27.3	bi	M	0	0	mK	44	0	0	0	0	0	1
445	1	a8	70	≧5	1	66	22.3	R	L	0	0	mK	75	0	0	0	0	0	daysurgery
446	1	a10	66	≧5	1	83	18.9	R	F	0	0	P	69	0	0	0	0	0	3
447	1	a10	67	≧5	1	76	27.6	R	L	0	0	mK	39	0	0	0	0	0	1
448	1	a10	68	≧5	1	49	22	L	L	0	1	P	78	0	0	0	0	0	1
449	1	a5	66	3	1	78	28.2	L	L	0	0	mK	44	0	0	0	0	0	1
450	1	a5	67	3	1	75	24.8	R	L	0	0	P	64	0	0	0	0	0	1
451	1	a13	71	4	1	65	20.6	L	L	0	0	mK	41	0	0	0	0	0	1
452	1	a13	72	≧5	2	71	21.5	L	F	0	0	mK	104	0	0	0	0	0	1
453	1	a13	74	≧5	1	68	25.1	R	L	0	0	mK	63	0	0	0	0	0	daysurgery
454	1	a13	75	≧5	1	59	22.4	L	L	0	0	mK	38	0	0	0	0	0	daysurgery
455	1	a8	71	≧5	2	62	17.7	L	F	0	0	mK	41	0	0	0	0	0	daysurgery
456	1	a8	72	≧5	2	65	23.9	R	L	0	0	mK	42	0	0	0	0	0	daysurgery
457	1	a1	71	4	2	86	24.2	L	L	0	0	mK	45	0	0	0	0	0	1
458	1	a8	73	≧5	1	80	22.1	R	L	0	0	P	66	0	0	0	0	0	1
459	1	a1	72	4	1	90	23.8	L	L	0	0	mK	40	0	0	0	0	0	1
460	1	a1	73	4	1	68	19.3	R	L	0	0	mK	51	0	0	0	0	0	daysurgery
461	1	a1	74	4	1	73	22.3	L	M	0	0	mK	40	0	0	0	0	0	daysurgery
462	1	a1	75	4	1	66	21.8	L	L	0	0	mK	101	0	0	0	0	0	4
463	1	a13	76	≧5	1	59	25.2	L	L	0	0	mK	79	0	0	0	0	0	daysurgery
464	1	a13	77	≧5	1	64	22.6	R	L	0	0	P	64	0	0	0	0	0	1
465	1	a13	79	≧5	1	86	19.2	L	L	0	0	mK	50	0	0	0	0	0	daysurgery
466	1	a1	76	4	1	87	24.1	L	L	0	0	mK	42	0	0	0	0	0	daysurgery
467	1	a1	77	4	1	84	22.7	R	L	0	0	mK	39	0	0	1	0	0	1
468	1	a1	78	4	1	59	22.9	R	L	0	0	mK	45	0	0	0	0	0	1
469	1	a13	80	≧5	1	83	20.4	L	L	0	0	mK	46	0	0	0	0	0	1
470	1	a1	79	4	1	80	25.6	R	M	0	1	mK	123	0	0	0	0	0	1
471	1	a8	76	≧5	1	44	34.9	L	L	0	1	mK	103	0	0	0	0	0	1
472	1	a1	80	4	1	71	31.6	L	L	0	1	P	260	0	0	0	0	0	1
473	1	a1	81	4	2	36	24.4	R	L	0	0	P	81	0	0	0	0	0	1
474	2	b1	1	≧5	1	55	17.7	L	L	0	0	mK	46	0	0	0	0	0	1
475	2	b1	2	≧5	1	64	26.7	R	L	0	0	mK	56	0	0	0	0	0	1
476	2	b1	3	≧5	1	77	23	L	L	0	0	mK	46	0	0	0	0	0	1
477	2	b1	4	≧5	2	82	24.2	R	L	0	0	mK	59	0	0	0	0	0	daysurgery
478	2	b2	1	3	1	83	22.7	bi	M	0	0	mK	75	0	0	0	0	0	1
479	2	b2	1	3	1	83	22.7	bi	M	0	0	mK	75	0	0	0	0	0	1
480	2	b3	1	3	2	69	26.8	R	L	0	0	mK	113	0	0	0	0	0	1
481	2	b4	1	3	1	83	25.2	R	L	0	0	mK	83	0	0	0	0	0	daysurgery
482	2	b1	5	≧5	1	75	24.5	L	L	0	0	mK	88	0	0	0	0	0	daysurgery
483	2	b4	2	3	1	66	25.5	R	M	0	0	mK	110	0	0	0	0	0	1
484	2	b5	1	3	1	73	22.1	L	L	0	1	mK	62	0	0	0	0	0	1
485	2	b3	2	3	1	65	40.2	L	L	0	1	mK	152	0	0	0	0	0	1
486	2	b2	2	3	1	49	26.5	L	L	0	0	mK	87	0	0	0	0	0	daysurgery
487	2	b5	2	3	1	49	23.8	R	L	0	0	P	108	0	0	0	0	0	daysurgery
488	2	b3	3	3	1	41	26.5	R	L	0	0	P	73	0	0	0	0	0	daysurgery
489	2	b5	3	3	1	48	22.6	R	L	0	0	mK	46	0	0	0	0	0	1
490	2	b4	3	3	1	79	25.3	R	L	0	0	P	77	0	0	0	0	0	1
491	2	b2	3	3	1	72	20	L	M	0	0	mK	79	0	0	0	0	0	daysurgery
492	2	b3	4	3	1	44	23.8	L	M	0	0	mK	75	0	0	0	0	0	daysurgery
493	2	b5	4	3	1	89	25.1	L	L	0	0	mK	58	0	0	0	0	0	daysurgery
494	2	b4	4	3	1	75	20.7	L	L	0	0	mK	136	0	0	0	0	0	1
495	2	b2	4	3	1	65	21.2	R	L	0	0	mK	83	0	0	0	0	0	daysurgery
496	2	b3	5	3	2	78	21.1	L	L	0	0	mK	66	0	0	0	0	0	1
497	2	b2	5	3	1	74	20.8	L	M	0	1	mK	87	0	0	0	0	0	1
498	2	b9	1	4	1	73	25.1	R	F	0	0	mK	141	0	0	0	0	0	3
499	2	b6	1	2	1	68	23.1	R	M	0	0	mK	48	0	0	0	0	0	1
500	2	b6	2	3	1	91	23.3	L	L	0	0	mK	63	0	0	0	0	0	1
501	2	b6	3	3	1	52	22.4	R	L	0	0	mK	66	0	0	0	0	0	daysurgery
502	2	b6	4	3	1	56	18.9	R	L	0	0	P	65	0	0	0	0	0	daysurgery
503	2	b6	5	3	1	69	25.7	L	L	0	0	P	61	0	0	0	0	0	daysurgery
504	2	b7	1	3	1	82	24.5	R	O	0	0	mK	87	0	0	0	0	0	daysurgery
505	2	b8	1	3	1	74	25.6	L	L	0	0	P	68	0	0	0	0	0	1
506	2	b8	2	3	1	64	22.9	L	L	0	0	mK	73	0	0	0	0	0	1
507	2	b7	2	3	2	71	25.4	L	M	0	0	mK	56	0	0	0	0	0	daysurgery
508	2	b8	3	3	1	79	19.2	L	L	0	0	mK	63	0	0	0	0	0	1
509	2	b8	4	3	1	73	23.2	L	L	0	0	P	48	0	0	0	0	0	1
510	2	b7	3	3	1	65	31	R	L	0	0	mK	74	0	0	0	0	0	daysurgery
511	2	b7	4	3	1	61	28.7	R	L	0	0	mK	76	0	0	0	0	0	daysurgery
512	2	b7	5	3	1	67	19.4	R	L	0	0	mK	75	0	0	0	0	0	daysurgery
513	2	b8	5	3	2	80	20.3	L	F	0	0	mK	44	0	0	0	0	0	daysurgery
514	2	b5	6	3	1	71	18.8	R	L	0	0	P	48	0	0	0	0	0	1
515	2	b5	6	3	1	73	27.4	L	L	0	1	mK	89	0	0	0	0	0	1
516	2	b3	7	3	1	74	26.3	L	L	0	0	P	153	0	0	0	0	0	2
517	2	b2	6	3	1	68	26.1	R	L	0	0	mK	78	0	0	0	0	0	1
518	2	b3	7	3	1	74	24.4	L	L	0	0	P	79	0	0	0	0	0	1
519	2	b1	6	≧5	1	78	22.1	R	M	0	0	mK	32	0	0	0	0	0	1
520	2	b4	6	3	1	86	24	L	L	0	0	mK	70	0	0	0	0	0	1
521	2	b4	6	3	1	87	22.4	R	M	0	0	mK	58	0	0	0	0	0	1
522	2	b5	7	3	1	78	21.7	R	L	0	1	mK	54	0	0	0	0	0	1
523	2	b4	7	3	1	75	20.9	R	L	0	0	P	89	0	0	0	0	0	1
524	2	b3	8	3	1	57	23.9	L	L	0	0	mK	91	0	0	0	0	0	1
525	2	b2	7	3	1	77	28.4	R	L	0	0	P	108	0	0	0	0	0	1
526	2	b4	8	3	1	81	24.9	R	L	0	0	mK	69	0	0	0	0	0	daysurgery
527	2	b3	9	3	1	68	23.9	R	M	0	0	mK	48	0	0	0	0	0	daysurgery
528	2	b2	8	3	1	66	20.5	R	L	0	0	mK	96	0	0	0	0	0	daysurgery
529	2	b5	8	3	1	78	20	L	L	0	0	mK	60	0	0	0	0	0	1
530	2	b3	10	3	1	75	20	L	L	0	0	mK	80	0	0	0	0	0	daysurgery
531	2	b4	9	3	1	63	26.2	R	L	0	1	P	68	0	0	0	0	0	8
532	2	b2	9	3	1	64	20.7	R	L	0	0	mK	72	0	0	0	0	0	daysurgery
533	2	b2	10	3	1	62	21.6	bi	L	0	0	mK	42	0	0	0	0	0	1
534	2	b4	10	3	1	84	24.9	R	L	0	0	mK	65	0	0	0	0	0	daysurgery
535	2	b2	10	3	1	62	21.6	bi	O	0	0	mK	42	0	0	0	0	0	1
536	2	b5	9	3	2	78	23.4	R	F	0	0	mK	60	0	0	0	0	0	1
537	2	b5	10	3	1	65	30.5	R	L	0	0	mK	78	0	0	0	0	0	1
538	2	b1	7	≧5	2	84	22.7	R	L	0	0	P	70	0	0	0	0	0	1
539	2	b1	8	≧5	1	62	21.7	L	L	0	0	mK	51	0	0	0	0	0	1
540	2	b1	9	≧5	1	50	26.4	R	L	1	0	P	48	0	0	0	0	0	1
541	2	b1	10	≧5	1	62	21.3	R	L	0	0	mK	22	0	0	0	0	0	1
542	2	b6	6	3	1	73	23.8	L	M	0	0	mK	61	0	0	0	0	0	daysurgery
543	2	b6	7	3	1	74	16.7	R	L	0	0	P	76	0	0	0	0	0	1
544	2	b6	8	3	1	49	22.4	L	L	0	0	P	54	0	0	0	0	0	daysurgery
545	2	b7	6	3	1	66	24.7	R	M	0	0	mK	88	0	0	0	0	0	daysurgery
546	2	b7	7	3	1	53	25	L	L	0	0	mK	66	0	0	0	0	0	daysurgery
547	2	b8	6	3	1	61	23.7	L	L	0	0	mK	82	0	0	0	0	0	daysurgery
548	2	b7	8	3	1	75	23.8	R	L	0	0	P	109	0	0	0	0	0	1
549	2	b8	7	3	2	79	23.2	L	O	0	0	mK	86	0	0	0	0	0	1
550	2	b8	8	3	1	65	22.6	R	L	0	0	mK	78	0	0	0	0	0	daysurgery
551	2	b6	9	3	1	67	26.4	L	L	0	0	mK	67	0	0	0	0	0	daysurgery
552	2	b7	9	3	1	79	23.4	R	F	0	0	mK	64	0	0	0	0	0	1
553	2	b7	10	3	2	83	19.3	L	L	0	0	mK	62	0	0	0	0	0	daysurgery
554	2	b8	9	3	1	57	19.6	R	L	0	1	P	80	0	0	0	0	0	1
555	2	b6	10	3	1	77	22.9	L	L	0	0	P	65	0	0	0	0	0	daysurgery
556	2	b8	10	3	1	67	23.7	R	L	0	0	P	85	0	0	0	0	0	daysurgery
557	2	b3	11	3	1	66	21.2	R	L	0	0	P	75	0	0	0	0	0	7
558	2	b2	11	3	2	75	22.9	L	L	0	0	P	103	0	0	0	0	0	1
559	2	b3	12	3	1	61	22.4	R	M	0	0	mK	65	0	0	0	0	0	daysurgery
560	2	b4	11	3	1	64	20.6	L	L	0	0	mK	42	0	0	0	0	0	daysurgery
561	2	b4	12	3	1	66	24.1	L	M	0	0	mK	102	0	0	0	0	0	2
562	2	b2	12	3	1	24	21.8	R	L	0	0	O	119	0	0	0	0	0	daysurgery
563	2	b5	11	3	1	72	29	R	L	0	0	mK	43	0	0	0	0	0	daysurgery
564	2	b3	13	3	1	55	23.2	L	M	0	0	mK	45	0	0	0	0	0	daysurgery
565	2	b4	13	3	2	86	17.1	R	M	0	0	mK	47	0	0	0	0	0	1
566	2	b2	13	3	1	67	21.8	R	L	0	0	P	54	0	0	0	0	0	1
567	2	b4	14	3	2	83	22.7	R	L	0	0	mK	63	0	0	0	0	0	1
568	2	b5	12	3	1	60	23.6	R	L	0	0	mK	94	0	0	0	0	0	1
569	2	b3	14	3	1	83	27.4	R	L	0	0	P	73	0	0	0	0	0	1
570	2	b2	14	3	2	81	16.8	R	M	0	0	mK	33	0	0	0	0	0	1
571	2	b5	13	3	1	81	19.1	bi	L	0	0	P	56	0	0	0	0	0	1
572	2	b5	13	3	1	81	19.1	bi	O	0	0	mK	55	0	0	0	0	0	1
573	2	b3	15	3	1	59	26	R	L	0	0	mK	82	0	0	0	0	0	1
574	2	b5	14	3	1	68	22.5	R	L	0	0	mK	55	0	0	0	0	0	daysurgery
575	2	b4	15	3	1	66	21.5	bi	M	0	0	mK	65	0	0	0	0	0	1
576	2	b4	15	3	1	66	21.5	bi	M	0	0	mK	64	0	0	0	0	0	1
577	2	b2	15	3	1	65	23	L	L	0	0	P	82	0	0	0	0	0	daysurgery
578	2	b5	15	3	1	78	21.2	R	L	0	0	P	56	0	0	0	0	0	1
579	2	b6	11	3	1	75	21.8	R	L	0	0	P	75	0	0	0	0	0	daysurgery
580	2	b7	11	3	1	78	18	L	L	0	1	P	78	0	0	0	0	0	1
581	2	b8	12	3	1	59	23.7	L	L	0	0	mK	75	0	0	0	0	0	1
582	2	b8	12	3	1	68	29.1	L	L	0	0	mK	58	0	0	0	0	0	daysurgery
583	2	b8	13	3	1	83	23.4	R	L	0	0	P	49	0	0	0	0	0	1
584	2	b6	12	3	1	71	22.9	bi	L	0	0	mK	56	0	0	0	0	0	1
585	2	b6	12	3	1	71	22.9	bi	L	0	0	mK	56	0	0	0	0	0	1
586	2	b8	14	3	1	74	23.6	R	L	0	0	P	74	1	0	0	0	0	1
587	2	b8	15	3	1	51	20.9	L	L	0	1	mK	60	0	0	0	0	0	1
588	2	b7	12	3	1	75	22	R	L	0	0	P	66	0	0	0	0	0	daysurgery
589	2	b6	13	3	1	84	22.9	L	L	0	0	P	46	0	0	0	0	0	daysurgery
590	2	b6	15	3	1	63	26	L	L	0	0	P	73	0	0	0	0	0	1
591	2	b6	15	3	1	56	25.6	L	L	0	0	mK	63	0	0	0	0	0	daysurgery
592	2	b7	13	3	1	60	27.6	R	M	0	0	mK	66	0	0	0	0	0	daysurgery
593	2	b7	14	3	1	78	22.8	L	L	0	0	P	66	0	0	0	0	0	daysurgery
594	2	b7	15	3	1	46	24.3	R	L	0	0	mK	75	0	0	0	0	0	1
595	2	b3	16	3	1	72	25.7	L	L	0	0	P	65	0	0	0	0	0	daysurgery
596	2	b4	16	3	1	91	24.1	R	L	0	0	P	78	0	0	0	0	0	1
597	2	b2	16	3	1	63	26.2	bi	L	0	0	P	55	0	0	0	0	0	1
598	2	b2	16	3	1	63	26.2	bi	L	0	0	P	56	0	0	0	0	0	1
599	2	b2	17	3	1	61	21.2	R	L	0	0	mK	66	0	0	0	0	0	1
600	2	b5	16	3	2	56	24.3	L	L	0	0	P	49	0	0	0	0	0	daysurgery
601	2	b4	17	3	1	69	21.1	R	L	0	0	mK	46	0	0	0	0	0	daysurgery
602	2	b5	17	3	1	68	16.5	bi	L	0	0	mK	31	0	0	0	0	0	1
603	2	b5	17	3	1	68	16.5	bi	M	0	0	mK	31	0	0	0	0	0	1
604	2	b4	18	3	1	70	28.5	L	L	0	0	P	113	0	0	0	0	0	1
605	2	b2	18	3	1	80	23.4	L	L	0	0	mK	50	0	0	0	0	0	daysurgery
606	2	b5	18	3	1	82	22.9	R	L	0	0	mK	39	0	0	0	0	0	1
607	2	b2	19	3	1	51	22.5	R	L	0	0	mK	41	0	0	0	0	0	daysurgery
608	2	b4	19	3	1	65	23.8	R	M	0	0	mK	78	0	0	0	0	0	daysurgery
609	2	b5	19	3	1	56	25.5	L	L	0	0	mK	44	0	0	0	0	0	1
610	2	b2	20	3	1	68	22.8	L	L	0	0	mK	65	0	0	0	0	0	daysurgery
611	2	b4	20	3	1	82	22.4	R	L	0	1	mK	155	0	0	0	0	0	1
612	2	b5	20	3	1	72	24	R	L	0	0	mK	42	0	0	0	0	0	1
613	2	b3	18	3	1	62	17.9	L	L	0	0	mK	53	0	0	0	0	0	1
614	2	b3	18	3	1	71	27.5	bi	L	0	0	mK	73	0	0	0	0	0	1
615	2	b3	18	3	1	71	27.5	bi	O	0	0	mK	74	0	0	0	0	0	1
616	2	b3	20	3	1	71	28.1	R	M	1	0	P	82	0	0	0	0	0	1
617	2	b3	20	3	1	74	23.2	bi	M	0	0	mK	88	0	0	0	0	0	1
618	2	b3	20	3	1	74	23.2	bi	M	0	0	mK	89	0	0	0	0	0	1
619	2	b8	16	3	1	67	23.7	L	L	0	0	P	42	0	0	0	0	0	daysurgery
620	2	b8	17	3	1	72	17.9	R	L	0	0	P	46	0	0	0	0	0	1
621	2	b6	17	3	1	60	26.4	R	L	0	0	P	49	0	0	0	0	0	daysurgery
622	2	b6	18	3	1	58	24.4	L	L	0	0	P	74	0	0	0	0	0	1
623	2	b7	16	3	1	53	25.3	L	L	0	0	P	63	0	0	0	0	0	daysurgery
624	2	b7	17	3	1	72	22.3	L	L	0	0	P	57	0	0	0	0	0	daysurgery
625	2	b6	19	3	1	76	20.4	L	L	0	0	mK	52	0	0	0	0	0	daysurgery
626	2	b6	20	3	1	67	24.7	R	L	0	0	P	55	0	0	0	0	0	daysurgery
627	2	b8	18	3	1	84	23.4	R	L	0	0	P	58	0	0	0	0	0	daysurgery
628	2	b7	18	3	1	88	21.1	R	L	0	1	P	55	0	0	0	0	0	1
629	2	b7	19	3	1	75	23.3	R	L	0	1	mK	82	0	0	0	0	0	1
630	2	b8	19	3	2	58	18.5	R	L	0	0	P	48	0	0	0	0	0	daysurgery
631	2	b8	20	3	1	83	21.1	L	L	1	0	P	48	0	0	0	0	0	1
632	2	b7	20	3	1	82	21.8	R	L	0	0	P	47	0	0	0	0	0	1
633	2	b2	21	3	1	58	21.6	L	L	0	0	mK	45	0	0	0	0	0	daysurgery
634	2	b2	22	3	1	77	22.1	R	L	0	0	mK	68	0	0	0	0	0	1
635	2	b4	21	3	1	59	17.4	R	L	0	0	P	96	0	0	0	0	0	1
636	2	b5	21	3	1	69	23.7	L	L	0	0	mK	34	0	0	0	0	0	1
637	2	b2	23	3	1	78	20.9	bi	L	0	0	mK	86	0	0	0	0	1	12
638	2	b2	23	3	1	78	20.9	bi	L	0	0	mK	86	0	0	0	0	1	12
639	2	b2	24	3	1	68	21.8	bi	M	0	0	mK	87	0	0	0	0	0	1
640	2	b2	24	3	1	68	21.8	bi	M	1	1	mK	88	0	0	0	0	0	1
641	2	b4	22	3	1	69	21.6	R	L	0	0	mK	63	0	0	0	0	0	1
642	2	b4	23	3	1	71	20.1	R	M	0	0	mK	61	0	0	0	0	0	1
643	2	b5	22	3	1	78	20.1	L	L	0	0	mK	41	0	0	0	0	0	1
644	2	b2	25	3	1	73	23.5	bi	L	0	0	mK	68	0	0	0	0	0	1
645	2	b2	25	3	1	73	23.5	bi	L	0	0	mK	68	0	0	0	0	0	1
646	2	b4	24	3	1	66	21.9	L	L	0	0	mK	70	0	0	0	0	0	daysurgery
647	2	b4	25	3	2	75	23.3	L	M	0	0	mK	53	0	0	0	0	0	daysurgery
648	2	b5	23	3	1	69	23.5	R	L	0	0	P	54	0	0	0	0	0	1
649	2	b5	24	3	1	66	25.6	R	L	0	0	mK	36	0	0	0	0	0	daysurgery
650	2	b3	22	3	1	81	27.2	L	L	0	0	mK	66	0	0	0	0	0	1
651	2	b3	22	3	1	68	22.5	L	L	0	0	mK	74	0	0	0	0	0	daysurgery
652	2	b3	23	3	1	55	24.6	L	L	0	0	mK	71	0	0	0	0	0	daysurgery
653	2	b3	24	3	1	73	19.3	R	L	0	0	mK	60	0	0	0	0	0	daysurgery
654	2	b3	25	3	1	69	24.5	R	L	0	0	mK	81	0	0	0	0	0	daysurgery
655	2	b6	21	3	1	85	20.2	R	L	0	0	P	44	0	0	0	0	0	1
656	2	b6	22	3	1	31	21.5	L	L	0	0	mK	46	0	0	0	0	0	daysurgery
657	2	b6	23	3	1	80	21.1	R	L	0	0	P	38	0	0	0	0	0	daysurgery
658	2	b6	24	3	2	75	15.9	R	L	0	0	P	28	0	0	0	0	0	1
659	2	b8	21	3	2	68	22.3	L	L	0	0	P	33	0	0	0	0	0	daysurgery
660	2	b8	22	3	1	81	22.4	R	L	0	0	P	66	0	0	0	0	0	daysurgery
661	2	b6	25	3	2	85	22.3	L	L	0	0	mK	43	0	0	0	0	0	daysurgery
662	2	b8	23	3	1	82	27.4	L	L	0	1	P	68	0	0	0	0	0	1
663	2	b8	24	3	1	65	19.5	R	F	0	0	P	47	0	0	0	0	0	1
664	2	b8	25	3	1	70	22.2	bi	M	0	0	mK	38	0	0	0	0	0	2
665	2	b8	25	3	1	70	22.2	bi	O	0	0	P	37	0	0	0	0	0	2
666	2	b2	26	3	1	30	22.7	L	L	0	0	P	63	0	0	0	0	0	1
667	2	b2	27	3	1	68	22.8	R	L	0	0	P	83	0	0	0	0	0	1
668	2	b4	26	3	1	70	23.2	R	L	0	0	mK	80	0	0	0	0	0	1
669	2	b2	28	3	1	79	23.9	bi	M	0	0	mK	84	0	0	0	0	0	1
670	2	b2	28	3	1	79	23.9	bi	M	0	0	mK	84	0	0	0	0	0	1
671	2	b2	29	3	1	73	23.3	R	L	0	1	mK	72	0	0	0	0	0	1
672	2	b5	26	3	1	66	20.8	bi	M	1	0	P	39	0	0	0	0	0	1
673	2	b5	26	3	1	66	20.8	bi	M	1	0	mK	39	0	0	0	0	0	1
674	2	b2	30	3	1	73	24.2	R	L	0	0	mK	48	0	0	0	0	0	1
675	2	b5	27	3	1	83	24.8	L	L	0	0	mK	55	0	0	0	0	0	daysurgery
676	2	b5	28	3	1	73	17.2	R	L	0	0	mK	60	0	0	0	0	0	1
677	2	b3	26	3	1	75	20.3	R	M	0	0	mK	48	0	0	0	0	0	daysurgery
678	2	b3	27	3	1	86	21.6	L	L	0	0	P	39	0	0	0	0	0	1
679	2	b5	29	3	1	70	24.6	R	L	1	1	P	126	0	0	0	0	0	1
680	2	b3	28	3	1	80	20.3	R	M	0	0	mK	51	0	0	0	0	0	daysurgery
681	2	b4	27	3	1	61	29.9	L	L	0	0	mK	48	0	0	0	0	0	1
682	2	b4	28	3	1	74	22.7	R	L	0	0	P	61	0	0	0	0	0	1
683	2	b3	29	3	1	63	19.8	R	L	0	0	mK	45	0	0	0	0	0	daysurgery
684	2	b4	29	3	1	69	24.2	R	L	0	0	mK	35	0	0	0	0	0	1
685	2	b3	30	3	1	58	23.1	L	O	1	0	mK	77	0	0	0	0	0	1
686	2	b4	30	3	1	80	23	R	L	0	0	mK	57	0	0	0	0	0	1
687	2	b5	30	3	1	69	24.7	R	L	0	0	mK	42	0	0	0	0	0	daysurgery
688	2	b6	26	3	1	72	25.6	L	L	0	0	P	35	0	0	0	0	0	daysurgery
689	2	b6	27	3	1	72	23.1	R	L	0	0	mK	45	0	0	0	0	0	daysurgery
690	2	b8	26	3	1	73	25.3	L	L	0	0	mK	59	0	0	0	0	0	1
691	2	b6	28	3	2	68	25.2	R	L	0	0	mK	39	0	0	0	0	0	daysurgery
692	2	b8	27	3	2	79	18.4	R	L	0	0	mK	43	0	0	0	0	0	daysurgery
693	2	b8	28	3	1	65	22.5	R	L	0	0	mK	68	0	0	0	0	0	daysurgery
694	2	b6	29	3	1	57	29.9	R	L	0	1	mK	47	0	0	0	0	0	1
695	2	b6	30	3	1	72	22.4	L	L	0	0	P	37	0	0	0	0	0	1
696	2	b8	29	3	2	70	20.7	R	F	0	0	mK	64	0	0	0	0	0	daysurgery
697	2	b2	31	3	2	61	19.4	R	L	0	0	mK	49	0	0	0	0	0	daysurgery
698	2	b2	32	3	1	23	25.9	R	L	0	1	mK	76	0	0	0	0	0	1
699	2	b2	33	3	1	78	20.4	R	L	0	0	mK	78	0	0	0	0	0	1
700	2	b2	34	3	1	67	21.2	L	L	0	1	mK	69	0	0	0	0	0	1
701	2	b2	35	3	1	85	23.5	L	L	0	0	mK	56	0	0	0	0	0	1
702	2	b4	31	3	1	63	18.4	L	L	0	0	P	59	0	0	0	0	0	daysurgery
703	2	b3	31	3	2	69	23.2	L	F	0	0	mK	86	0	0	0	0	0	daysurgery
704	2	b3	32	3	1	44	21.3	R	L	0	0	mK	48	0	0	0	0	0	daysurgery
705	2	b3	33	3	1	72	26.3	L	M	0	0	mK	70	0	0	0	0	1	daysurgery
706	2	b4	32	3	1	60	-	R	L	0	1	mK	87	0	0	0	0	0	1
707	2	b3	34	3	1	81	22.1	R	L	0	0	mK	55	0	0	0	0	0	1
708	2	b4	33	3	1	82	22.8	L	L	0	0	P	60	0	0	0	0	0	daysurgery
709	2	b4	34	3	1	64	24.5	L	L	0	0	P	55	0	0	0	0	0	1
710	2	b3	35	3	1	73	19.6	R	L	0	0	mK	52	0	0	0	0	0	1
711	2	b4	35	3	1	76	20	L	L	0	0	mK	37	0	0	0	0	0	daysurgery
712	2	b5	31	3	1	57	23.8	R	L	0	0	mK	41	0	0	0	0	0	daysurgery
713	2	b5	32	3	1	73	31.5	L	L	0	0	mK	38	0	0	0	0	0	1
714	2	b5	33	3	1	73	21.5	R	L	0	0	P	85	0	0	0	0	0	1
715	2	b5	34	3	1	68	21.7	bi	L	0	0	P	28	0	0	0	0	0	1
716	2	b5	34	3	1	68	21.7	bi	L	0	0	P	29	0	0	0	0	0	1
717	2	b5	35	3	2	67	20.9	R	F	0	0	mK	43	0	0	0	0	0	daysurgery
718	2	b6	31	3	1	53	19	R	L	0	0	mK	48	0	0	0	0	0	1
719	2	b2	36	3	1	59	24.2	R	L	0	0	P	55	0	0	0	0	0	daysurgery
720	2	b2	37	3	1	58	20.9	bi	L	0	1	mK	85	0	0	0	0	0	1
721	2	b2	37	3	1	58	20.9	bi	M	0	0	mK	86	0	0	0	0	0	1
722	2	b2	38	3	1	53	21.5	L	M	0	0	mK	48	0	0	0	0	0	daysurgery
723	2	b2	40	3	1	47	26.4	L	L	0	0	mK	47	0	0	0	0	0	daysurgery
724	2	b3	36	3	1	83	22.9	R	L	0	0	P	50	0	0	0	0	0	daysurgery
725	2	b3	37	3	1	81	22.9	L	L	0	0	mK	37	0	0	0	0	0	1
726	2	b4	36	3	2	80	22.4	R	F	0	0	mK	43	0	0	0	0	0	1
727	2	b4	37	3	1	62	18.5	L	L	0	0	mK	66	0	0	0	0	0	daysurgery
728	2	b3	39	3	1	74	23	R	L	0	0	mK	72	0	0	0	0	0	1
729	2	b3	39	3	1	72	27.4	R	L	1	0	mK	95	0	0	0	0	0	1
730	2	b3	40	3	1	63	22.3	R	L	0	0	P	70	0	0	0	0	0	daysurgery
731	2	b4	38	3	1	64	20.3	L	M	0	0	mK	42	0	0	0	0	0	daysurgery
732	2	b4	40	3	1	50	22.5	R	L	0	0	P	51	0	0	0	0	0	daysurgery
733	2	b5	36	3	1	64	24.8	L	M	0	0	mK	46	0	0	0	0	0	1
734	2	b5	38	4	1	47	29.8	bi	L	0	0	mK	52	0	0	0	0	0	1
735	2	b5	38	4	1	47	29.8	bi	L	0	0	mK	51	0	0	0	0	0	1
736	2	b5	39	4	1	51	17.6	R	L	0	0	mK	43	0	0	0	0	0	1
737	2	b9	42	4	1	79	24.1	bi	M	0	1	mK	54	0	0	0	0	0	1
738	2	b9	42	4	1	79	24.1	bi	M	0	1	mK	53	0	0	0	0	0	1
739	2	b9	43	4	1	72	22	L	L	0	0	mK	41	0	0	0	0	0	daysurgery
740	2	b9	44	4	1	79	25.3	R	L	0	0	P	51	0	0	0	0	0	1
741	2	b9	45	4	1	50	22.3	R	M	0	0	mK	55	0	0	0	0	0	daysurgery
742	2	b2	41	3	1	60	30.7	L	M	0	0	P	64	0	0	0	0	0	1
743	2	b2	42	3	1	78	21	R	L	0	0	P	47	0	0	0	0	0	1
744	2	b2	43	3	1	51	28.6	R	F	0	0	mK	66	0	0	0	0	0	daysurgery
745	2	b2	44	3	1	63	31.6	bi	M	0	0	mK	58	0	0	0	0	0	1
746	2	b2	44	3	1	63	31.6	bi	M	0	0	mK	59	0	0	0	0	0	1
747	2	b2	45	3	1	60	24.2	L	M	1	0	P	98	0	0	0	0	0	1
748	2	b3	41	3	2	61	20.6	L	L	0	0	mK	46	0	0	0	0	0	2
749	2	b3	42	3	2	68	22.1	L	L	0	0	mK	41	0	0	0	0	0	1
750	2	b3	43	3	1	88	23.2	L	L	0	0	mK	28	0	0	0	0	0	1
751	2	b3	44	3	1	79	23.4	R	L	0	0	mK	55	0	0	0	0	0	1
752	2	b4	41	3	1	68	24.9	R	L	0	0	mK	51	0	0	0	0	0	1
753	2	b3	45	3	1	68	23.4	L	L	0	0	mK	40	0	0	0	0	0	daysurgery
754	2	b4	42	3	1	70	22.4	L	L	0	0	P	44	0	0	0	0	0	daysurgery
755	2	b4	43	3	1	56	16.9	R	L	0	0	P	43	0	0	0	0	0	daysurgery
756	2	b4	44	3	2	63	21.8	L	L	0	0	P	42	0	0	0	0	0	daysurgery
757	2	b4	45	4	2	68	24.9	R	L	0	0	mK	65	0	0	0	0	0	daysurgery
758	2	b10	47	4	1	65	22.2	R	L	0	1	mK	96	0	0	0	0	0	1
759	2	b10	48	4	1	57	23.3	R	L	0	0	P	48	0	0	0	0	0	daysurgery
760	2	b9	46	4	1	77	24.6	R	M	0	0	mK	30	0	0	0	0	0	daysurgery
761	2	b10	49	4	1	77	20.9	L	L	0	0	P	43	0	0	0	0	0	daysurgery
762	2	b9	48	4	1	79	26.5	L	L	0	0	mK	65	0	0	0	0	0	1
763	2	b9	49	4	1	66	24.9	L	L	0	0	mK	109	0	0	0	0	0	1
764	2	b10	50	4	2	41	20.6	R	L	0	0	mK	103	0	0	0	0	0	1
765	2	b2	46	3	1	81	26.6	L	L	0	0	mK	47	0	0	0	0	0	1
766	2	b2	47	3	1	52	22.9	R	L	0	0	mK	49	0	0	0	0	0	1
767	2	b3	46	3	1	83	24.5	L	L	0	0	P	85	0	0	0	0	0	1
768	2	b3	47	3	1	81	20.4	R	L	0	0	P	42	0	0	0	0	0	daysurgery
769	2	b2	48	3	1	79	17.3	R	L	0	1	mK	46	0	0	0	0	0	1
770	2	b3	48	3	1	75	24.2	L	L	0	0	P	45	0	0	0	0	0	daysurgery
771	2	b9	50	≧5	1	68	21.7	R	M	1	0	P	91	0	0	0	0	0	1
772	2	b4	47	4	1	68	22.9	L	L	0	0	mK	58	0	0	0	0	0	daysurgery
773	2	b4	48	4	1	76	20.8	L	L	0	0	mK	57	0	0	0	0	0	1
774	2	b2	50	4	1	63	26.5	bi	L	0	0	P	79	0	0	0	0	0	1
775	2	b2	50	4	1	63	26.5	bi	L	0	0	P	80	0	0	0	0	0	1
776	2	b11	54	4	1	86	19.8	L	L	0	0	mK	45	0	0	0	0	0	daysurgery
777	2	b11	55	4	2	84	22.8	L	L	0	0	mK	52	0	0	0	0	0	daysurgery
778	2	b10	51	4	1	65	22.3	L	M	0	0	mK	64	0	0	0	0	0	1
779	2	b10	53	≧5	1	81	28.5	L	M	0	0	P	43	0	0	0	0	0	1
780	2	b10	54	≧5	1	59	24	L	M	0	0	mK	61	0	0	0	0	0	daysurgery
781	2	b9	51	≧5	1	85	24.4	L	M	0	0	mK	76	0	0	0	0	0	1
782	2	b10	55	≧5	1	83	19.1	R	L	0	0	P	57	0	0	0	0	0	1
783	2	b3	51	4	1	68	22.5	L	L	0	0	P	42	0	0	0	0	0	1
784	2	b11	57	4	1	81	24.9	L	L	0	0	mK	106	0	0	0	0	0	1
785	2	b11	57	4	2	79	21.3	R	F	0	0	mK	34	0	0	0	0	0	daysurgery
786	2	b11	58	4	1	75	24.6	L	L	0	0	P	54	0	0	0	0	0	1
787	2	b11	59	4	1	80	28.4	L	L	0	1	P	108	0	0	0	0	0	1
788	2	b10	56	≧5	1	72	22.4	L	L	0	0	mK	32	0	0	0	0	0	1
789	2	b10	57	≧5	1	85	25.6	R	L	0	0	mK	31	0	0	0	0	0	1
790	2	b11	61	4	1	75	21.3	L	L	0	1	mK	71	0	0	0	0	0	1
791	2	b11	64	≧5	1	70	26.3	bi	L	1	1	P	82	0	0	0	0	0	1
792	2	b11	64	≧5	1	70	26.3	bi	L	1	1	P	82	0	0	0	0	0	1
793	2	b12	69	4	1	74	24.5	R	M	0	1	mK	61	0	0	0	0	0	1
794	2	b12	70	4	1	85	23	L	L	0	0	mK	66	0	0	0	0	0	1
795	2	b12	71	≧5	1	86	21.9	R	L	0	0	P	44	0	0	0	0	0	1
796	2	b12	72	≧5	1	77	22.3	L	L	0	0	P	47	0	0	0	0	0	1
797	2	b13	83	≧5	1	67	24.3	L	L	0	0	mK	41	0	0	0	0	0	daysurgery
798	2	b13	84	≧5	1	64	20.8	R	L	0	0	P	64	0	0	0	0	0	daysurgery
799	2	b13	85	≧5	1	72	20	L	M	1	0	mK	66	0	0	0	1	0	6
800	2	b13	86	≧5	1	84	25.1	L	L	1	0	P	69	0	0	0	0	0	1
801	2	b13	87	≧5	1	58	20.7	L	L	0	0	mK	38	0	0	0	0	0	1
